# Supplementary material for: A novel DNA damage repair-related signature for predicting prognositc and treatment response in non-small lung cancer
Source: Front Oncol. 2022 Nov 4;12:961274. doi: 10.3389/fonc.2022.961274 (PMC9673481; doi:10.3389/fonc.2022.961274)
Supplement: Supplementary file 3 [file Table_1.xlsx]

## Sheet: Table 1
Table 1 Clinical information of NSCLC patient samples
Parameter	subtype	TCGA（LUAD+LUSC）	GSE68465
age	>=60	240	314
	<60	746	128
stage	stage i	506	-
	stage ii	274	-
	stage iii	163	-
	stage iv	32	-
	unknown	11	-
Gender	female	396	219
	male	590	223
Smoke_year	1	89	-
	2	249	-
	3	210	-
	4	403	-
	5	9	-
	unknown	26	-
EGFR_mutation	NO	458	-
	YES	100	-
	unknown	428	-
M	M0	733	-
	M1	31	-
	MX	214	-
	unknown	8	-
N	N0	634	-
	N1	220	-
	N2	109	-
	N3	7	-
	NX	15	-
	unknown	1	-
T	T1	277	-
	T2	553	-
	T3	112	-
	T4	41	-
	TX	3	-
