# Supplementary material for: A novel DNA damage repair-related signature for predicting prognositc and treatment response in non-small lung cancer
Source: Front Oncol. 2022 Nov 4;12:961274. doi: 10.3389/fonc.2022.961274 (PMC9673481; doi:10.3389/fonc.2022.961274)
Supplement: Supplementary file 4 [file Table_2.xlsx]

## Sheet: Table S2_cluster_DEGs
RRM2
BUB1
CCNB1
SPC25
SGOL1
CDC6
NCAPG
CCNB2
NCAPH
CCNA2
BIRC5
CENPA
RACGAP1
NEK2
KPNA2
HJURP
CDCA5
RAD51AP1
CKAP2L
CTD-2510F5.4
PRR11
KIF4A
DEPDC1
NUSAP1
EXO1
CDC25C
TOP2A
ORC1
MYBL2
UBE2T
SKA3
KIF23
DEPDC1B
KIF11
CDCA8
TPX2
TTK
AURKB
ZWINT
CDKN3
PLK1
CDK1
MAD2L1
KIAA1524
NUF2
NDC80
KIF15
MELK
KIF2C
HMMR
DSCC1
DLGAP5
BUB1B
PRC1
SKA1
GINS1
MCM6
MCM10
DBF4
SPAG5
FOXM1
CDC20
TROAP
KIF18B
CDC25A
DTL
FAM64A
FBXO5
FANCI
AURKA
CHEK1
GTSE1
OIP5
CDCA3
KIFC1
AUNIP
FEN1
TMPO
CDT1
UBE2C
ASF1B
KIF20A
RAD51
GSG2
SPC24
PARPBP
CENPK
CDCA2
STIL
MTFR2
CENPI
CDC45
CENPH
KIF18A
POC1A
PBK
ATAD2
BRCA1
ESCO2
PRIM1
CEP55
SGOL2
TYMS
ASPM
DDIAS
RAD54L
ARHGAP11A
MCM2
EME1
TRAIP
CENPO
KIF14
GINS2
TK1
RFC5
NEIL3
KIAA0101
ANLN
RFC4
ESPL1
NCAPG2
UHRF1
ERCC6L
LMNB1
PLK4
ORC6
CASC5
TIMELESS
BRIP1
CDK2
CENPL
MCM4
C1orf112
FAM72B
FANCB
RFC2
FAM72A
UBE2S
C17orf53
H2AFX
CENPU
MCM7
ECT2
XRCC2
TRIP13
CHAF1B
MND1
UNG
GMNN
CENPN
ZNF367
KNSTRN
CENPM
PCNA
CLSPN
CKS1B
RNASEH2A
CENPE
H2AFZ
ZWILCH
CDC7
PKMYT1
POLA2
RFC3
FANCD2
TUBA1B
BLM
MTHFD2
CPSF3
TICRR
SHCBP1
DIAPH3
SASS6
SUV39H1
PSRC1
CENPF
WDHD1
DNAJC9
DTYMK
PTTG1
C16orf59
VRK1
E2F1
NUP37
ALYREF
MKI67
KIF20B
DSN1
POLQ
E2F2
RAD54B
SKA2
MTBP
PSMC3IP
FAM72D
NCAPD2
NDC1
BORA
CCNE2
TACC3
TBC1D31
CKS2
HELLS
TMPO-AS1
FAM111B
SMC2
EZH2
TCF19
DNA2
SUV39H2
POLE2
MASTL
CKAP2
E2F8
MIS18A
MSH2
SPDL1
CCT7
CCNF
GINS3
HMGB2
KNTC1
NOL11
ATAD5
RBL1
CSE1L
CHAF1A
FAM83D
IQGAP3
DENR
INCENP
SNRPD1
DONSON
CDCA4
LIN9
TUBG1
TMEM194A
GMPS
SKP2
CENPW
TIPIN
RP11-424C20.2
GINS4
PRIM2
LRR1
RMI2
RDM1
RAN
FANCG
RANBP1
CHCHD3
SAPCD2
PSMD14
RNASEH1
MMS22L
BRCA2
MSH6
BARD1
RECQL4
EXOSC2
CCT4
UTP18
HMGA1
TOPBP1
GAS2L3
HYLS1
CRY2
LSM12
HAT1
C16orf89
DKC1
E2F7
XPO1
FIGNL1
CMSS1
STMN1
NOL10
FANCA
BUB3
FAM136A
FBXO45
NABP2
MCM3
RFWD3
PSMD12
GEN1
ACTL6A
OLA1
WDR76
SMC4
PGAM5
NUP205
NCAPD3
RMI1
PPM1G
C9orf40
DBF4B
CEP78
NUDT1
MCM8
NUDCD1
RAD51C
TPRKB
BRI3BP
FARSB
C5orf34
C19orf48
PAICS
MPHOSPH9
HSPD1
DEK
TUBA1C
YWHAQ
CACYBP
FAM72C
CCNE1
LMNB2
PSMD11
WDR43
HPRT1
CENPQ
ASUN
ACP1
GGH
TACO1
TMEM106C
PIF1
ARHGEF39
RAD21
EIF4A3
SNRPF
EFTUD2
TTF2
DDX52
GAPDH
HNRNPC
RRM1
WDR62
PDSS1
CCDC138
THOP1
MRPL11
RPA3
PNO1
WDR53
R3HDM1
KPNB1
DLC1
RQCD1
EPT1
CHAC2
CCDC58
C1QTNF7
MCM5
SRSF9
CFAP221
RBPMS
RPL39L
PTGES3
DHFR
PNPT1
TMEM38B
ARL6IP6
GPN3
TPI1
DDX39A
PPP1CC
NME1
TDG
ARL6IP1
MRPL19
RP11-443B20.1
HAUS6
E2F6
UBE2SP1
IMMT
C18orf54
POP1
MRPL47
TRIM59
USP1
C4orf46
CDC27
PPAT
FBXO43
STRAP
SELENBP1
CCT5
RHNO1
PHF19
RUVBL1
PRPF4
KIF24
ORC5
CYP4B1
GPR19
MRPL37
KIF22
TCP1
USP39
MRPS35
SNRPB
LSM5
SENP1
SNRPG
VRK2
G2E3
PHB
BOLA3
SCNN1B
DARS2
TSSC1
POLE3
PA2G4
NUP155
SNRPA1
VSIG2
SET
YARS2
SUSD2
NUP107
DUS4L
UTP6
METTL2A
ANAPC7
SMS
RP11-564D11.3
MRTO4
SLBP
INMT
POP7
SUZ12
CYP2B7P
LSM12P1
MARS
PSAT1
PLAC9
C19orf40
UBA2
PSME3
SFTA1P
ZC3H15
SSX2IP
NAA50
RNF34
B3GNT8
C1orf116
DARS
GPN1
TSN
BRIX1
MAGOHB
CCT3
CTSH
LYAR
LRPPRC
WBP11
NUP85
SAE1
SNED1
CCDC77
PSMD3
POLD3
XPOT
ST6GALNAC6
MTL5
RCC1
TONSL
ACAT2
CCDC59
MZT1
TOMM40
EED
TEX30
PIK3IP1
TMPRSS2
POLE
TMEM206
TUBB
C2orf44
C12orf43
CCDC34
TNS2
LIG1
PWP1
NAA15
DHFRP1
PSMD2
ADAMTS8
RHOBTB2
SRSF1
MRPL3
PLA2G1B
RAD18
SPATA18
PFN2
ALG10
SCML2
DOK4
COIL
BCL2L12
GPR116
TOMM70A
ZC3HC1
RSRC1
POLD2
MTIF2
ADH1B
FOLR1
POLR2D
SLC27A1
MTERF3
ABCE1
CACNA2D2
PBXIP1
TIMM8A
TRA2B
CISH
SFXN1
PSMB3
FKBP4
FANCM
SCN7A
CHEK2
COPS6
STIP1
SNRNP40
WDR75
RP11-244M2.1
NPC2
ZBTB4
MRPL30
HAUS8
SNF8
HDAC2
PSMC2
VBP1
CCSAP
SSRP1
EIF2S2
CCT6A
NBN
AC004381.6
TARS
NCBP1
CCDC43
GGTLC1
SUMO2
ECE2
KIAA0513
TYMSOS
GART
EXOSC3
C7
NAPSA
PIGW
CSTF3
CEBPZ
CTPS1
RPP40
SNRPGP2
VIPR1
SRPK1
USP14
DCLRE1B
ILF2
RAE1
OTUD6B
RP11-541N10.3
CEP85
FCER1A
PRPF19
PAK1IP1
RP11-302F12.1
FAM104A
TMEM173
SCTR
PPIL1
EIF2S1
PRPF40A
TOMM5
RP4-785G19.2
MTHFD1
POLA1
ABCA8
UBE2N
UBTD1
TEFM
WHSC1
CBX7
POLD1
SRSF3
ASNS
IGIP
SNX33
MRPL15
MYO19
HSPE1
NDUFA9
DNMT3B
UBE2SP2
CBX3
DIABLO
GPSM2
ATP1A2
ERAL1
SHMT2
IGF2BP3
RP11-381E24.1
FANCL
KPNA4
SAAL1
ITGA8
DDX18
LSG1
RFTN1
TFRC
CSTF2
HSP90AA1
OPA1
FANCC
SNRPA
ACTR3
SLC22A3
SSB
GLA
HMGN2
PEBP4
AIMP2
GNG7
DNM1L
GATC
ARHGAP11B
MRPL9
H2AFV
PUS7
INTS7
KHDRBS1
PHF6
MRPL13
MRPL35
SLC26A9
TRMT10C
METTL5
ZNF695
MED27
YEATS4
NOP56
CMAS
RBBP7
CCT2
CEP152
NMD3
PCGF6
STOML2
SHROOM4
LRRC59
MDH1
CD81
SFTPB
RINT1
URB2
LBR
ANP32E
CBX1
MVP
SNRPC
AKAP13
PTBP1
EIF5A
TCF21
IARS
DUT
UMPS
TMEM125
CDK4
CCT8
RPAP3
PSMA4
CYCS
MOB1A
MFAP4
APOO
CCDC18
HAUS1
COCH
CBX2
DUOX1
DDX11-AS1
RP11-540A21.2
BYSL
RHEBL1
SCGB3A2
TAF1A
NDUFA12
SLC30A6
NUP43
ZNHIT3
MEST
TFAM
HSPB7
WDR12
HSPA14
PARP2
NAA25
GTF2E1
LCLAT1
TWF1
ZGRF1
LDLRAD2
TMEM163
CST3
HLTF
C11orf84
EMCN
ATP5B
NRM
SLC22A31
SFTA3
FXYD1
NLE1
NIFK
STAMBP
MRPS7
MRGBP
SFTPD
MRPL12
MUC1
EDA2R
RAB10
DCAF13
SSBP1
CCDC86
RP11-312J18.5
TNS1
RP11-303E16.2
NIF3L1
AOC3
NOP58
TLR5
SRSF7
MIR22HG
TBRG4
GEMIN6
SORCS2
MGP
HNRNPL
SLC44A4
LMF1
PTRH2
RP11-378A13.1
C17orf58
PPP3R1
FHL5
ATOH8
DDX10
NEDD1
DUOXA1
C12orf29
ACTR6
GANC
ABCC6
TRMT61B
SHE
PGC
GNPNAT1
SNRPE
ERGIC2
TTI1
TBX5-AS1
RUVBL2
PSMA5
COPS3
SCN4B
USP5
GSTCD
ADAM17
HNRNPR
MRPL45
YWHAG
TTC27
NLN
MRPL51
RPE
C7orf49
DNAJC2
HMGXB4
CPSF4
DCLRE1A
ACLY
CKAP5
LIN54
TXNRD1
SYNPO
ALOX15B
RPF2
E2F3
BANF1
RAI2
LIG3
FAM60A
BTG2
GPI
GTF2H3
ATP13A3
KCNQ1
RP11-108L7.15
SENP5
DNTTIP2
HIGD1B
TFEB
PTCD3
POLR3G
DCK
PIGR
CEP76
KCND3
B3GNT5
SLIT3
GTF3C5
PSMB7
DNMT1
ZNF639
LRRC42
AP000251.3
GTF3C3
RCCD1
CCL14
RPP30
ESAM
CHORDC1
VTA1
PMS2P1
ELN
GPR133
C12orf4
CPAMD8
RNASE1
LMOD1
PTH1R
RP11-164J13.1
MRPS10
AHCY
PRMT5
EIF4EBP1
SLC25A13
TMEM209
CLEC3B
GEMIN2
CEP57L1
MAPRE1
SLC25A40
HMBS
MRPS22
SFTA2
EXOSC9
TXNDC11
TAF5
ELAVL1
DDX1
INTS2
PLLP
CD1C
ABCA3
DCUN1D5
PPP1R12B
RCAN2
RP11-267M23.1
RP11-664D7.4
SNRNP27
PRICKLE2
PSMB2
MBL1P
MYBL1
RIOK1
MRPL42
SGCA
PDCD10
AQP3
LINC01063
ROS1
C17orf96
HPGDS
MXD4
PNMA2
SF3B6
PPIH
DHRS12
HOPX
PRTFDC1
ACN9
INTS8
ANKRD32
ADAMTSL2
NOP2
C4BPA
ICT1
SLC25A39
FAM189A2
TIMM23
TNXB
UCK2
MGME1
A2M
PSMA7
RFFL
CFI
SNX30
SLC34A2
INAFM2
FAT4
NR3C2
CALCOCO1
BTBD9
MTCH2
ITGB3BP
VDAC3
NFIX
VPS33A
CDCA7
NUP62
IFRD1
CDH24
HDGF
GOLT1B
NUP153
MACROD2
PRX
TNPO1
PLXNA2
FYTTD1
TAF6
RGCC
LSM4
UBXN2A
SUPT16H
ADA
DCTPP1
KCMF1
TXNDC9
TGFBR2
ATP13A4
EBNA1BP2
HNRNPLL
TK2
TEX10
AC090616.2
FAM210A
AC079630.4
RPS6KA2
UCHL5
TPM3
TPI1P2
PALMD
RRP36
C11orf96
CAPN3
AC092071.1
PTPRU
PDCL3
NRAS
PDCD5
TLR2
OGN
RAD23B
SIDT2
DHX36
LARP4
ENOPH1
CXCL17
RP11-160O5.1
FBLN5
ZCCHC24
VPS25
ABCF2
ZNF530
ANP32B
RBM28
DDX55
SLC46A2
AC002116.7
MGLL
CHIA
DGUOK
CAPN8
JAM2
COQ5
PRDM6
PREB
ZW10
MPLKIP
SEH1L
PSMD1
GFM1
SAC3D1
CBLL1
RP11-320N7.2
SYNE1
FKBP3
C2orf47
PRMT1
CTB-51J22.1
PSPH
RPA1
RNF26
FAM49B
UBL3
EIF2B1
WDR5
NKRF
HAUS2
TEF
TAF2
CAPZA1
MED30
COQ3
METTL4
DHX57
POLR2H
CSRNP1
GPRC5C
PDLIM2
PFDN4
TIMM10
PRKDC
EMC9
DPYSL2
ARHGEF17
LTBP2
ATIC
VAMP2
IL33
SMC6
ZBTB16
AGR3
DES
YWHAZ
RBMX
PSMB4
MALL
SPATS2
GLMN
C17orf75
SCGB3A1
ARMC1
TBCCD1
DDX12P
DHX37
PDRG1
BCCIP
KNOP1
SNRPD2
RECQL
TRIB3
ZNF724P
GUCY1A2
MAST4
TFDP1
KDM1A
COA7
PMAIP1
LRRK2
ANAPC1
RP11-251M1.1
CGNL1
MYL6B
NDNF
MSANTD3
U2SURP
AK4P1
TBX4
CMAHP
MAMDC2
U2AF2
PPIAP22
ACKR1
CA3
QSOX2
ITGB1BP1
MT-ND6
MB21D1
PAK2
MRPS16
L2HGDH
METAP2
RP11-259K15.2
DENND6B
MIS18BP1
TBX5
PTPRB
CEP97
CITED2
MLPH
MRPL10
HN1
CRTAC1
WRAP53
SEC14L6
CYP4Z2P
LINC00337
PER1
ERH
PDZD11
ATP5G1P4
SENP3
SMPD4
CYC1
BUD31
COLEC12
VPS29
SIAE
SEPT4
TSC22D3
C7orf73
RIPK2
ITGA9
PPIF
KLF2
DCUN1D1
RP11-298C3.2
PGK1
ST3GAL5
ALDH2
PSMC4
ARPC1A
FIGF
WASF1
NASP
CYBRD1
MFI2
NPR1
TRIM37
WFDC2
MAGOH
FBXO30
EEF1E1
C3
EDNRB
FMO5
RN7SKP51
TSR1
PSMC5
FLAD1
PDCD2L
TRIM28
PATL1
WDR34
SMG8
XPO5
LTV1
TOM1L2
PTDSS1
SOD3
GNPTG
PODN
DMC1
NICN1
RP11-932O9.10
CLIC3
XRCC5
PXMP2
ABHD10
DBR1
SMN1
USP37
MEMO1P1
GSS
FXR1
EPAS1
TMEM91
AHCYL2
SRSF2
PSMB6
GCFC2
SART3
ZMYND19
LHFP
KRR1
NETO2
SMC1A
FAM107A
DHX9
MRPL21
WDYHV1
C12orf73
RNU6-403P
TMEM97
AC137932.5
MEGF6
MS4A2
RP4-798A17.5
MCMBP
HPDL
POLDIP2
MAD2L2
DNAJA1
DNAJB11
DERA
MPHOSPH10
C1orf132
RP11-435O5.2
PLA2G10
TMTC3
C1QBP
SLPI
NOC3L
ITIH5
AC013275.2
NKIRAS2
ACOT7
GPIHBP1
IPO9
DPY30
PCCB
CASQ2
CD1E
LSM2
SNRPEP2
PPP1R8
PTPRE
NOD1
PARP1
DNAAF5
LDB2
TMA16
C8orf76
OSGIN2
GRPEL2
TMEM204
ALKBH2
C20orf24
C12orf45
SFR1
CCDC92
GPS1
SPAST
CTSV
DDX11
PLOD2
CTSO
NONO
NT5C3B
CLEC14A
AAGAB
SLC4A4
NOSTRIN
SMNDC1
SPRY1
ATP5G3
MTERF1
CST5
BTD
RIF1
MARC2
RP11-630A13.4
RNASE4
TMEM185B
NELFE
RP11-549B18.1
STRA13
PSMG1
TPPP3
MAZ
TRMT6
NUP35
YDJC
MCRS1
GNA13
RP11-164O23.8
CELF2
YWHAE
C4A
SIGMAR1
GATA6
PTPN21
CCDC64B
LHFPL3-AS2
GKN2
PHLDA3
METTL21A
CX3CR1
ERG
EPHX2
NT5C3A
ARHGEF15
DAAM2
ZFP36
GTF3C2
PARL
CIRBP
ALPL
BAIAP2-AS1
MTPN
PDAP1
C2orf69
SLC7A5
VWF
PHTF2
RMDN2
F11
FBXW4
C2orf40
RP1-186E20.1
SSC5D
PPIA
WDR3
RAD51D
HMCN1
RCC2
AZIN1
CENPJ
RP11-588K22.2
BAG2
WDR4
SMC3
GPD2
CISD2
TUBD1
GTPBP8
FLRT3
AC109642.1
UBE2V2
SLC4A1AP
RGN
CLNS1A
UTP11L
UBL7-AS1
BUD13
ERLIN1
MR1
METTL7A
MDH2
ORC2
HNRNPCP2
DMBT1
EHD2
HBS1L
RBM12
PRAME
TBPL1
TSACC
HNF1B
CASP8AP2
LIMS2
CDC5L
POLR2G
ZNF92
ANAPC5
PSMA6
CD207
MORF4L2
COPS8
AQP4
ENO1
CDK8
IL6ST
KHSRP
DRG1
RBMS3
PLA2G4F
EFCC1
THOC3
CUL2
RP5-1057J7.7
HSD17B6
GPRIN1
MCTS1
NUDT15
GCLC
FDPS
LRRC36
TGS1
RAPGEF3
CD3EAP
DRAM1
PSMA3
ZC3HAV1L
POT1
C1orf174
FYCO1
EVA1C
TEAD4
EIF2AK2
CEBPG
GPD1L
AC144652.1
C17orf80
CREBRF
CORO1C
ALG3
NEDD9
KANK2
FAM20A
SMAD6
COMMD2
KANSL2
YBX1
FASTKD2
NCBP2-AS2
SBNO1
PHYHD1
CPQ
CAD
PIGX
RNASEH1-AS1
FBL
YES1
SLMO2
KIAA0319L
PTMA
MTMR2
GTPBP10
PRPS1
BOP1
RP11-389C8.2
BTNL9
MAP6D1
NUP54
MRPS9
CCDC69
FADS1
ADSL
TDP1
LTBP4
RNF138
CYB5R1
TAF1B
POC1B
LINC00694
SMYD5
EEF1E1P1
MRPL39
PXMP4
PSME4
CDKN2C
CNP
PDZD2
SESN1
PGP
CREB3L1
MTHFD1L
C4B
SLC25A32
MRPS23
HSPB6
GARS
METTL8
DAPK2
CHRNA5
RRP9
ANKIB1
TXNIP
CCDC167
SHFM1
PSMC3
NDUFAF4
NUP210
PIFO
AQP1
HMGN2P5
ADCY9
AATF
CD59
EBP
PTGES3P3
ST5
DLD
MFN1
PRICKLE4
CTDSPL2
STARD7
XRCC3
TRIAP1
EMC3-AS1
CHCHD2
UCHL1
CTSE
FAM161A
TFG
ATP5J2
UFD1L
QTRTD1
ZC3H8
ACOX2
RBPMS-AS1
CLU
SCNM1
PARM1
BCAM
GLRX5
SENP2
IL6R
SORBS2
RP3-449M8.9
PCMT1
CLPB
CDKN2AIPNL
MTX1
ELOVL6
SNRNP25
RIPPLY3
LAGE3
MTF2
RP11-336K24.5
NAA35
RP11-132A1.4
CMC2
RP11-62H7.2
STYK1
CRYM
PRMT3
HILPDA
NKX2-1
SLC25A10
FSD1
RBBP8
MAPK6
VPS72
UBE2M
YBX2
COA6
CES2
HTRA2
PSIP1
PHB2
C14orf80
MMP28
ADCY3
CTD-2373N4.3
EFCAB14
NFU1
LAMP5
ABI3BP
CLK4
NAMPT
AK1
NCBP2
CRIPT
PLIN5
ADRB2
COPRS
DDX56
C10orf32
PSMD4
RP11-548P2.2
TCOF1
DPM1
CCT8P1
CCDC137
SNHG18
CHI3L2
RABEPK
ADAMTSL3
MECOM
SLC2A1
CIRH1A
DDX23
CLDN2
NLRP1
ORC4
ACOXL
KPNA1
ZDHHC7
AMZ2
EMG1
GEMIN8P4
SUPV3L1
ALG8
C8orf33
GATA6-AS1
IL1R1
C2orf48
MAFG-AS1
ARNTL2
SNHG1
SELP
UPF3B
PUS1
GALNT10
VPS13D
PPP2R1B
NMT1
THAP10
CPSF2
VMA21
ANAPC11
NDUFB5
C5orf22
TAPT1
RP11-126K1.2
FAM91A1
CTD-2116N20.1
RP3-449M8.6
ENY2
PGAM1
KIAA0430
C15orf41
MINA
GFRA1
CD34
SFXN3
MPP6
TMEM237
NPM1P25
SF3A3
NAE1
PDK1
HABP2
TMEM63B
PTGES3P1
TNFSF12
SLC16A1
LAMA2
PLD4
MAP3K6
RP11-500C11.3
VDAC1
FAM207A
RASL12
RP11-401P9.4
B4GALT6
SFTPA1
SORBS1
PM20D2
POLR1B
NUP62CL
RP11-481H12.1
STC2
FCGRT
COA4
PSMC1
PTGDS
DGKG
C1orf21
MFSD2A
PGD
XXYLT1
HNRNPF
MT-ND5
TWISTNB
BANK1
RP11-545E17.3
FAM216A
HCCS
SLC9A3R2
ZNF280C
PSMB1
PSMB5
TPSAB1
ZNF385B
SDCCAG3
UBR7
TBP
CS
POLE4
MED6
FBP1
RPIA
HSD17B10
TBC1D7
CTD-3035D6.2
CEP295
PPP4C
BZW1
TMC4
SDHB
PRPSAP1
PHF5A
ATP2A1-AS1
ISG20L2
ARHGAP31
SNRPB2
EIF2AK1
RP11-85G21.3
SFTPA2
B3GALNT1
GNG4
TMEM150A
HLF
NOL7
PCBP2
CNTN3
RARS
TPPP
RASGRF1
TDRD10
BCAS2
RPL26P30
MRPL48
ELK1
G6PD
ELANE
FH
PTPN13
PYROXD2
FAF1
RNU6-529P
SGMS2
IRX3
TSEN15
RPS6KB1
TPSB2
RPF1
CORO2B
RP11-408O19.5
LPL
ANG
CD164L2
NPM3
ACYP1
AGMAT
SLC12A4
WSB2
UBAC1
OLA1P1
SRM
UBL4A
PFKFB4
NATD1
CTD-3035K23.7
YBX1P10
PRPS2
SUDS3
CYCSP6
ACAA1
COA1
FOS
HDAC11
LAMB2
ABRACL
LSM3
SNRPGP10
ROBO4
LSM6
HPS3
GLRX3
B4GALNT1
APTX
CDC123
FAM96A
DLAT
MIRLET7D
ATP1B2
HMCES
POPDC3
GNA14
PPID
BZW2
TUBB4B
YEATS2
NME5
TMEM5
SEPW1
TMEM203
GREB1L
COLGALT1
ELOVL7
DOCK9
RP11-152N13.16
DPH2
KIF2A
CASP2
CTNNAL1
F12
TMEM177
HOMER1
C5orf49
NOC4L
RAB7B
IL17RE
KANK3
RP11-553L6.5
GPRC5A
COL4A3
C6
YPEL3
TNKS1BP1
CDC34
CDKL2
FOXK2
CCDC159
ZMYND15
RP11-785H5.1
ESYT3
SNX25
GAREML
SMIM13
PUF60
SMAD7
CLIC5
ZNF846
KNDC1
UBE2K
COX4I2
ZMYM1
TTL
FCGBP
CASS4
SLC25A19
SCNN1G
HEYL
TIMM17B
SLC5A9
AZIN2
EIF3B
SRPK2
ORC3
TMEM201
CLGN
CTSG
MTA2
FAM222A
CTD-2256P15.2
TBCE
AGER
LRP8
HNRNPA2B1
ZP3
ZFP64
MSRA
NINJ2
ATG3
CHTF18
RTN4IP1
SRRT
ALDOA
PHACTR1
WBSCR17
SPTLC3
C3orf17
PSD4
KIF3C
PSMD7
CFTR
ADRA2A
CCDC152
EMC8
MRPS12
RNGTT
MTURN
LYPD6
AGPS
MRPL44
NIT2
SMUG1
BOK
C2orf43
RP11-357P18.2
SLC25A3
DSG2
RP3-425C14.4
ZNF750
USP54
TEPP
C6orf120
CYB5R3
ATP8A1
APOBEC3B
MGRN1
PAWR
TCEB1
PHGDH
PSMC6
TMEM69
RP11-206P5.2
PDK3
COX6A1
LPPR4
TOM1
IGF2BP1
EPHA4
KLHL23
PRIMPOL
LLPH
ACAP2
CD302
RNF157
VWA5A
GCLM
AVL9
UBXN10
RP11-394O4.5
TLK1
CLDND1
KIF1C
FIP1L1
TMEM14B
LINC00888
DAP3
C10orf2
MIR27B
SCARF1
SUSD6
EIF3J
NEIL1
ZDHHC1
GLRX2
NUDT21
TADA2A
HDC
RP11-159N11.4
RP11-357D18.1
KIAA1715
CDK18
LRRC40
TMEM182
NANP
DIO3OS
MEF2C
SGTA
MEOX2
RP11-473M20.5
UTP20
PCSK5
NSL1
GGT6
CXCL16
CTD-2023M8.1
ZFR
LUCAT1
ASAP1
RP11-93B14.9
KHK
DPCR1
RASSF5
ERN2
TIMM44
PRKCD
MLF2
GLO1
FAM162A
NUP93
HLA-DMA
ADIPOR2
AC006273.5
ACBD7
LZIC
MRPL27
PAPLN
CD151
STAT1
NDUFB4
PAFAH1B3
PDHX
VILL
GCSH
ABHD14A
AP2S1
CD1A
HAUS5
FRY
COASY
RP11-167N4.2
EPB41L4A
RAC3
BDH2
MRPS2
UTP23
ABCC2
CSDC2
MOCS1
SEPHS1
STEAP4
RP11-14N7.2
ZNF280B
CCNT1
ZSCAN21
ABO
GALNT18
SPINK5
MTFR1
FRZB
RHEB
PRKRIR
HIST1H2BO
RP11-295M3.4
SCYL2
CAND1
DLEU2
RP3-342P20.2
EMC1
HSPA9
LMO3
MRPS30
MMRN1
DHX33
ZPR1
HAS3
RNFT2
TDP2
ALDH3B1
CHRAC1
TTLL4
ITGB6
DNALI1
MICALCL
KCNJ15
IFITM2
IRAK1
SLC5A6
[truncated: 2,905 more rows]
