# Supplementary material for: A novel DNA damage repair-related signature for predicting prognositc and treatment response in non-small lung cancer
Source: Front Oncol. 2022 Nov 4;12:961274. doi: 10.3389/fonc.2022.961274 (PMC9673481; doi:10.3389/fonc.2022.961274)
Supplement: Supplementary file 5 [file Table_3.xlsx]

## Sheet: Table S1
Table 3: Annotation of 276 DDR genes to specific DNA damage repair pathways.
Gene description										DDR pathway membership										DDR core pathway membership
Entrez Gene ID	Gene Symbol	Gene Description	Alias (selected)	Additional Comments	Match type	Approved symbol	Approved name	HGNC ID	Location	Base Excision Repair (BER)	Nucleotide Excision Repair (NER) - includes TC-NER and GC-NER	Mismatch Repair (MMR)	Fanconi Anemia (FA)	Homology-dependent recombination (HDR)	Non-homologous End Joining (NHEJ)	Direct Repair (DR)	Translesion Synthesis (TLS)	Nucleotide pools (NP)	Others	Base Excision Repair (BER)	Nucleotide Excision Repair (NER, including TC-NER and GC-NER))	Mismatch Repair (MMR)	Fanconi Anemia (FA)	Homologous Recomination (HR)	Non-homologous End Joining (NHEJ)	Direct Repair (DR)	Translesion Synthesis (TLS)	Damage Sensor etc.
200558	APLF	aprataxin and PNKP like factor			Approved symbol	APLF	aprataxin and PNKP like factor	HGNC:28724	2p13.3	APLF
54840	APTX	aprataxin	AOA, AOA1, AXA1, EAOH, EOAHA, FHA-HIT		Approved symbol	APTX	aprataxin	HGNC:15984	9p21.1	APTX
10973	ASCC3	activating signal cointegrator 1 complex subunit 3			Approved symbol	ASCC3	activating signal cointegrator 1 complex subunit 3	HGNC:18697	6q16.3							ASCC3
1791	DNTT	DNA nucleotidylexotransferase			Approved symbol	DNTT	DNA nucleotidylexotransferase	HGNC:2983	10q24.1						DNTT
3978	LIG1	DNA ligase 1			Approved symbol	LIG1	DNA ligase 1	HGNC:6598	19q13.33	LIG1	LIG1	LIG1		LIG1
3980	LIG3	DNA ligase 3			Approved symbol	LIG3	DNA ligase 3	HGNC:6600	17q12	LIG3
3981	LIG4	DNA ligase 4			Approved symbol	LIG4	DNA ligase 4	HGNC:6601	13q33.3						LIG4										LIG4
4361	MRE11A	MRE11 homolog A, double strand break repair nuclease			Previous symbol	MRE11	MRE11 homolog, double strand break repair nuclease	HGNC:7230	11q21					MRE11A	MRE11A									MRE11A
4683	NBN	nibrin			Approved symbol	NBN	nibrin	HGNC:7652	8q21.3					NBN	NBN									NBN
79840	NHEJ1	nonhomologous end-joining factor 1			Approved symbol	NHEJ1	non-homologous end joining factor 1	HGNC:25737	2q35						NHEJ1										NHEJ1
8505	PARG	poly(ADP-ribose) glycohydrolase			Approved symbol	PARG	poly(ADP-ribose) glycohydrolase	HGNC:8605	10q11.23	PARG				PARG	PARG
142	PARP1	poly (ADP-ribose) polymerase 1			Approved symbol	PARP1	poly(ADP-ribose) polymerase 1	HGNC:270	1q42.12	PARP1				PARP1	PARP1					PARP1
10039	PARP3	poly (ADP-ribose) polymerase family member 3			Approved symbol	PARP3	poly(ADP-ribose) polymerase family member 3	HGNC:273	3p21.2	PARP3					PARP3
55010	PARPBP	PARP1 binding protein			Approved symbol	PARPBP	PARP1 binding protein	HGNC:26074	12q23.2					PARPBP
11284	PNKP	polynucleotide kinase 3'-phosphatase			Approved symbol	PNKP	polynucleotide kinase 3'-phosphatase	HGNC:9154	19q13.33	PNKP					PNKP
5423	POLB	polymerase (DNA directed), beta			Approved symbol	POLB	DNA polymerase beta	HGNC:9174	8p11.21	POLB					POLB		POLB			POLB
27343	POLL	polymerase (DNA directed), lambda		replication	Approved symbol	POLL	DNA polymerase lambda	HGNC:9184	10q24.32	POLL					POLL										POLL
27434	POLM	polymerase (DNA) mu			Approved symbol	POLM	DNA polymerase mu	HGNC:9185	7p13						POLM		POLM								POLM
5591	PRKDC	protein kinase, DNA-activated, catalytic polypeptid			Approved symbol	PRKDC	protein kinase, DNA-activated, catalytic polypeptide	HGNC:9413	8q11.21						PRKDC										PRKDC
10111	RAD50	RAD50 double strand break repair protein			Approved symbol	RAD50	RAD50 double strand break repair protein	HGNC:9816	5q31.1					RAD50	RAD50									RAD50
165918	RNF168	ring finger protein 168		Riddle syndrome protein	Approved symbol	RNF168	ring finger protein 168	HGNC:26661	3q29						RNF168
9025	RNF8	ring finger protein 8			Approved symbol	RNF8	ring finger protein 8	HGNC:10071	6p21.2						RNF8
7158	TP53BP1	tumor protein p53 binding protein 1			Approved symbol	TP53BP1	tumor protein p53 binding protein 1	HGNC:11999	15q15.3					TP53BP1	TP53BP1									TP53BP1
7515	XRCC1	X-ray repair cross complementing 1 [Homo sapiens			Approved symbol	XRCC1	X-ray repair cross complementing 1	HGNC:12828	19q13.2	XRCC1
7516	XRCC2	X-ray repair cross complementing 2	FANCU		Approved symbol	XRCC2	X-ray repair cross complementing 2	HGNC:12829	7q36.1				XRCC2	XRCC2										XRCC2
7517	XRCC3	X-ray repair cross complementing 3			Approved symbol	XRCC3	X-ray repair cross complementing 3	HGNC:12830	14q32.3					XRCC3										XRCC3
7518	XRCC4	X-ray repair cross complementing 4			Approved symbol	XRCC4	X-ray repair cross complementing 4	HGNC:12831	5q14.2						XRCC4										XRCC4
7520	XRCC5	X-ray repair cross complementing 5	KU80		Approved symbol	XRCC5	X-ray repair cross complementing 5	HGNC:12833	2q35						XRCC5										XRCC5
2547	XRCC6	X-ray repair cross complementing 6	KU70		Approved symbol	XRCC6	X-ray repair cross complementing 6	HGNC:4055	22q13.2						XRCC6										XRCC6
7319	UBE2A	ubiquitin-conjugating enzyme E2A	RAD6A		Approved symbol	UBE2A	ubiquitin conjugating enzyme E2 A	HGNC:12472	Xq24								UBE2A
9156	EXO1	exonuclease 1			Approved symbol	EXO1	exonuclease 1	HGNC:3511	1q43			EXO1		EXO1								EXO1
3146	HMGB1	high mobility group box 1			Approved symbol	HMGB1	high mobility group box 1	HGNC:4983	13q12.3	HMGB1		HMGB1
4292	MLH1	mutL homolog 1			Approved symbol	MLH1	mutL homolog 1	HGNC:7127	3p22.2			MLH1										MLH1
27030	MLH3	mutL homolog 3			Approved symbol	MLH3	mutL homolog 3	HGNC:7128	14q24.3			MLH3										MLH3
4436	MSH2	mutS homolog 2			Approved symbol	MSH2	mutS homolog 2	HGNC:7325	2p21-p16.3			MSH2										MSH2
4437	MSH3	mutS homolog 3			Approved symbol	MSH3	mutS homolog 3	HGNC:7326	5q14.1			MSH3										MSH3
2956	MSH6	mutS homolog 6			Approved symbol	MSH6	mutS homolog 6	HGNC:7329	2p16.3			MSH6										MSH6
5111	PCNA	proliferating cell nuclear antigen			Approved symbol	PCNA	proliferating cell nuclear antigen	HGNC:8729	20p12.3	PCNA	PCNA	PCNA		PCNA			PCNA
5378	PMS1	PMS1 homolog 1, mismatch repair system component			Approved symbol	PMS1	PMS1 homolog 1, mismatch repair system component	HGNC:9121	2q32.2			PMS1										PMS1
5395	PMS2	PMS1 homolog 2, mismatch repair system component			Approved symbol	PMS2	PMS1 homolog 2, mismatch repair system component	HGNC:9122	7p22.1			PMS2										PMS2
5424	POLD1	polymerase (DNA directed), delta 1, catalytic subunit		replication	Approved symbol	POLD1	DNA polymerase delta 1, catalytic subunit	HGNC:9175	19q13.3	POLD1	POLD1	POLD1		POLD1
5425	POLD2	polymerase (DNA directed), delta 2, accessory subunit		replication	Approved symbol	POLD2	DNA polymerase delta 2, accessory subunit	HGNC:9176	7p13	POLD2	POLD2	POLD2		POLD2
10714	POLD3	polymerase (DNA-directed), delta 3, accessory subunit		replication	Approved symbol	POLD3	DNA polymerase delta 3, accessory subunit	HGNC:20932	11q13.4	POLD3	POLD3	POLD3		POLD3
57804	POLD4	polymerase (DNA-directed), delta 4, accessory subunit		replication	Approved symbol	POLD4	DNA polymerase delta 4, accessory subunit	HGNC:14106	11q13.2	POLD4	POLD4	POLD4		POLD4
5981	RFC1	replication factor C subunit 1			Approved symbol	RFC1	replication factor C subunit 1	HGNC:9969	4p14	RFC1	RFC1	RFC1		RFC1
5982	RFC2	replication factor C subunit 2			Approved symbol	RFC2	replication factor C subunit 2	HGNC:9970	7q11.23	RFC2	RFC2	RFC2		RFC2
5983	RFC3	replication factor C subunit 3			Approved symbol	RFC3	replication factor C subunit 3	HGNC:9971	13q13.2	RFC3	RFC3	RFC3		RFC3
5984	RFC4	replication factor C subunit 4			Approved symbol	RFC4	replication factor C subunit 4	HGNC:9972	3q27.3	RFC4	RFC4	RFC4		RFC4
5985	RFC5	replication factor C subunit 5			Approved symbol	RFC5	replication factor C subunit 5	HGNC:9973	12q24.23	RFC5	RFC5	RFC5		RFC5
6117	RPA1	replication protein A1			Approved symbol	RPA1	replication protein A1	HGNC:10289	17p13.3		RPA1	RPA1		RPA1
6118	RPA2	replication protein A2			Approved symbol	RPA2	replication protein A2	HGNC:10290	1p35.3		RPA2	RPA2		RPA2
6119	RPA3	replication protein A3			Approved symbol	RPA3	replication protein A3	HGNC:10291	7p21.3		RPA3	RPA3		RPA3
29935	RPA4	replication protein A4			Approved symbol	RPA4	replication protein A4	HGNC:30305	Xq21.33		RPA4	RPA4		RPA4
8846	ALKBH1	alkB homolog 1, histone H2A dioxygenase			Approved symbol	ALKBH1	alkB homolog 1, histone H2A dioxygenase	HGNC:17911	14q24.3	ALKBH1
121642	ALKBH2	alkB homolog 2, alpha-ketoglutarate dependent dioxygenase			Approved symbol	ALKBH2	alkB homolog 2, alpha-ketoglutarate dependent dioxygenase	HGNC:32487	12q24.11							ALKBH2										ALKBH2
221120	ALKBH3	alkB homolog 3, alpha-ketoglutarate dependent dioxygenase			Approved symbol	ALKBH3	alkB homolog 3, alpha-ketoglutaratedependent dioxygenase	HGNC:30141	11p11.2							ALKBH3										ALKBH3
328	APEX1	apurinic/apyrimidinic endodeoxyribonuclease 1			Approved symbol	APEX1	apurinic/apyrimidinic endodeoxyribonuclease 1	HGNC:587	14q11.2	APEX1										APEX1
27301	APEX2	apurinic/apyrimidinic endodeoxyribonuclease 2			Approved symbol	APEX2	apurinic/apyrimidinic endodeoxyribonuclease 2	HGNC:17889	Xp11.21	APEX2										APEX2
378708	APITD1	apoptosis-inducing, TAF9-like domain 1	FAAP16, CENP-S		Previous symbol	CENPS	centromere protein S	HGNC:23163	1p36.22				APITD1
472	ATM	ATM serine/threonine kinase			Approved symbol	ATM	ATM serine/threonine kinase	HGNC:795	11q22.3										ATM									ATM
545	ATR	ATR serine/threonine kinase			Approved symbol	ATR	ATR serine/threonine kinase	HGNC:882	3q23										ATR									ATR
84126	ATRIP	ATR interacting protein			Approved symbol	ATRIP	ATR interacting protein	HGNC:33499	3p21.31										ATRIP									ATRIP
546	ATRX	ATRX, chromatin remodeler			Approved symbol	ATRX	ATRX, chromatin remodeler	HGNC:886	Xq21.1										ATRX
580	BARD1	BRCA1 associated RING domain 1			Approved symbol	BARD1	BRCA1 associated RING domain 1	HGNC:952	2q35				BARD1	BARD1										BARD1
641	BLM	Bloom syndrome, RecQ helicase-like			Approved symbol	BLM	Bloom syndrome RecQ like helicase	HGNC:1058	15q26.1				BLM	BLM										BLM
672	BRCA1	breast cancer 1, early onset			Approved symbol	BRCA1	BRCA1, DNA repair associated	HGNC:1100	17q21.31				BRCA1	BRCA1										BRCA1
675	BRCA2	breast cancer 2, early onset			Approved symbol	BRCA2	BRCA2, DNA repair associated	HGNC:1101	13q13.1				BRCA2	BRCA2										BRCA2
9577	BRE	brain and reproductive organ-expressed (TNFRSF1A modulator)			Approved symbol	BRE	brain and reproductive organ-expressed (TNFRSF1A modulator)	HGNC:1106	2p23.2				BRE
83990	BRIP1	BRCA1 interacting protein C-terminal helicase 1	BACH1, FANCJ, OF		Approved symbol	BRIP1	BRCA1 interacting protein C-terminal helicase 1	HGNC:20473	17q23.2				BRIP1	BRIP1										BRIP1
902	CCNH	cyclin H			Approved symbol	CCNH	cyclin H	HGNC:1594	5q14.3		CCNH
1022	CDK7	cyclin-dependent kinase 7			Approved symbol	CDK7	cyclin dependent kinase 7	HGNC:1778	5q13.2		CDK7
1069	CETN2	centrin, EF-hand protein, 2			Approved symbol	CETN2	centrin 2	HGNC:1867	Xq28		CETN2
10036	CHAF1A	chromatin assembly factor 1 subunit A			Approved symbol	CHAF1A	chromatin assembly factor 1 subunit A	HGNC:1910	19p13.3										CHAF1A
1111	CHEK1	checkpoint kinase 1			Approved symbol	CHEK1	checkpoint kinase 1	HGNC:1925	11q24.2										CHEK1									CHEK1
11200	CHEK2	checkpoint kinase 2			Approved symbol	CHEK2	checkpoint kinase 2	HGNC:16627	22q12.1										CHEK2									CHEK2
1196	CLK2	CDC-like kinase 2			Approved symbol	CLK2	CDC like kinase 2	HGNC:2069	1q22										CLK2
8452	CUL3	cullin 3			Approved symbol	CUL3	cullin 3	HGNC:2553	2q36.2		CUL3
8451	CUL4A	cullin 4A			Approved symbol	CUL4A	cullin 4A	HGNC:2554	13q34		CUL4A
8065	CUL5	cullin 5			Approved symbol	CUL5	cullin 5	HGNC:2556	11q22.3		CUL5										CUL5
9937	DCLRE1A	DNA cross-link repair 1A			Approved symbol	DCLRE1A	DNA cross-link repair 1A	HGNC:17660	10q25.3										DCLRE1A
64858	DCLRE1B	DNA cross-link repair 1B			Approved symbol	DCLRE1B	DNA cross-link repair 1B	HGNC:17641	1p13.2										DCLRE1B
64421	DCLRE1C	DNA cross-link repair 1C	Artemis		Approved symbol	DCLRE1C	DNA cross-link repair 1C	HGNC:17642	10p13						DCLRE1C
1642	DDB1	damage specific DNA binding protein 1			Approved symbol	DDB1	damage specific DNA binding protein 1	HGNC:2717	11q12.2		DDB1
1643	DDB2	damage-specific DNA binding protein 2			Approved symbol	DDB2	damage specific DNA binding protein 2	HGNC:2718	11p11.2		DDB2
11144	DMC1	DNA meiotic recombinase 1			Approved symbol	DMC1	DNA meiotic recombinase 1	HGNC:2927	22q13.1					DMC1
1763	DNA2	DNA replication helicase/nuclease 2			Approved symbol	DNA2	DNA replication helicase/nuclease 2	HGNC:2939	10q21.3					DNA2
1854	DUT	deoxyuridine triphosphatase			Approved symbol	DUT	deoxyuridine triphosphatase	HGNC:3078	15q21.1										DUT
493861	EID3	EP300 interacting inhibitor of differentiation 3			Approved symbol	EID3	EP300 interacting inhibitor of differentiation 3	HGNC:32961	12q23.3					EID3
146956	EME1	essential meiotic structure-specific endonuclease 1			Approved symbol	EME1	essential meiotic structure-specific endonuclease 1	HGNC:24965	17q21.33					EME1										EME1
197342	EME2	essential meiotic structure-specific endonuclease subunit 2			Approved symbol	EME2	essential meiotic structure-specific endonuclease subunit 2	HGNC:27289	16p13.3					EME2
2067	ERCC1	excision repair cross-complementation group 1			Approved symbol	ERCC1	ERCC excision repair 1, endonuclease non-catalytic subunit	HGNC:3433	19q13.32		ERCC1		ERCC1	ERCC1							ERCC1
2068	ERCC2	excision repair cross-complementation group 2	XPD		Approved symbol	ERCC2	ERCC excision repair 2, TFIIH core complex helicase subunit	HGNC:3434	19q13.32		ERCC2										ERCC2
2071	ERCC3	excision repair cross-complementation group 3	XPB		Approved symbol	ERCC3	ERCC excision repair 3, TFIIH core complex helicase subunit	HGNC:3435	2q14.3		ERCC3
2072	ERCC4	excision repair cross-complementation group 4	XPF, FANCQ		Approved symbol	ERCC4	ERCC excision repair 4, endonuclease catalytic subunit	HGNC:3436	16p13.12		ERCC4		ERCC4								ERCC4
2073	ERCC5	excision repair cross-complementation group 5	XPG		Approved symbol	ERCC5	ERCC excision repair 5, endonuclease	HGNC:3437	13q33.1		ERCC5										ERCC5
2074	ERCC6	excision repair cross-complementation group 6	CSB		Approved symbol	ERCC6	ERCC excision repair 6, chromatin remodeling factor	HGNC:3438	10q11.23		ERCC6										ERCC6
1161	ERCC8	excision repair cross-complementation group 8	CKN1, CSA, UVSS2		Approved symbol	ERCC8	ERCC excision repair 8, CSA ubiquitin ligase complex subunit	HGNC:3439	5q12.1		ERCC8
80233	FAAP100	Fanconi anemia core complex associated protein 100	C17orf70		Approved symbol	FAAP100	Fanconi anemia core complex associated protein 100	HGNC:26171	17q25.3				FAAP100
91442	FAAP24	Fanconi anemia core complex associated protein 24	C19ORF40		Approved symbol	FAAP24	Fanconi anemia core complex associated protein 24	HGNC:28467	19q13.11				FAAP24
199990	FAAP20	Fanconi anemia core complex associated protein 20			Approved symbol	FAAP20	Fanconi anemia core complex associated protein 20	HGNC:26428	1p36.33				FAAP20
84142	FAM175A	family with sequence similarity 175	CCDC98, Abraxas		Approved symbol	FAM175A	family with sequence similarity 175 member A	HGNC:25829	4q21.23						FAM175A
22909	FAN1	FANCD2/FANCI-associated nuclease 1	KIAA1018, KMIN, MTMR15, hFAN1		Approved symbol	FAN1	FANCD2 and FANCI associated nuclease 1	HGNC:29170	15q13.3				FAN1
2175	FANCA	Fanconi anemia, complementation group A			Approved symbol	FANCA	Fanconi anemia complementation group A	HGNC:3582	16q24.3				FANCA										FANCA
2187	FANCB	Fanconi anemia, complementation group B			Approved symbol	FANCB	Fanconi anemia complementation group B	HGNC:3583	Xp22.2				FANCB										FANCB
2176	FANCC	Fanconi anemia, complementation group C			Approved symbol	FANCC	Fanconi anemia complementation group C	HGNC:3584	9q22.32				FANCC										FANCC
2177	FANCD2	Fanconi anemia, complementation group D2			Approved symbol	FANCD2	Fanconi anemia complementation group D2	HGNC:3585	3p25.3				FANCD2										FANCD2
2178	FANCE	Fanconi anemia, complementation group E			Approved symbol	FANCE	Fanconi anemia complementation group E	HGNC:3586	6p21.31				FANCE
2188	FANCF	Fanconi anemia, complementation group F			Approved symbol	FANCF	Fanconi anemia complementation group F	HGNC:3587	11p14.3				FANCF
2189	FANCG	Fanconi anemia, complementation group G			Approved symbol	FANCG	Fanconi anemia complementation group G	HGNC:3588	9p13.3				FANCG
55215	FANCI	Fanconi anemia, complementation group I	KIAA1794		Approved symbol	FANCI	Fanconi anemia complementation group I	HGNC:25568	15q26.1				FANCI										FANCI
55120	FANCL	Fanconi anemia, complementation group L			Approved symbol	FANCL	Fanconi anemia complementation group L	HGNC:20748	2p16.1				FANCL										FANCL
57697	FANCM	Fanconi anemia, complementation group M			Approved symbol	FANCM	Fanconi anemia complementation group M	HGNC:23168	14q21.2				FANCM	FANCM									FANCM
2237	FEN1	flap structure-specific endonuclease 1			Approved symbol	FEN1	flap structure-specific endonuclease 1	HGNC:3650	11q12.2	FEN1				FEN1						FEN1
1647	GADD45A	growth arrest and DNA-damage-inducible, alpha			Approved symbol	GADD45A	growth arrest and DNA damage inducible alpha	HGNC:4095	1p31.3										GADD45A
10912	GADD45G	growth arrest and DNA-damage-inducible, gamma			Approved symbol	GADD45G	growth arrest and DNA damage inducible gamma	HGNC:4097	9q22.2										GADD45G
348654	GEN1	GEN1 Holliday junction 5' flap endonuclease			Approved symbol	GEN1	GEN1, Holliday junction 5' flap endonuclease	HGNC:26881	2p24.2					GEN1										GEN1
2965	GTF2H1	general transcription factor IIH subunit 1			Approved symbol	GTF2H1	general transcription factor IIH subunit 1	HGNC:4655	11p15.1		GTF2H1
2966	GTF2H2	general transcription factor IIH subunit 2			Approved symbol	GTF2H2	general transcription factor IIH subunit 2	HGNC:4656	5q13.2		GTF2H2
2967	GTF2H3	general transcription factor IIH subunit 3			Approved symbol	GTF2H3	general transcription factor IIH subunit 3	HGNC:4657	12q24.31		GTF2H3
2968	GTF2H4	general transcription factor IIH subunit 4			Approved symbol	GTF2H4	general transcription factor IIH subunit 4	HGNC:4658	6p21.33		GTF2H4
404672	GTF2H5	general transcription factor IIH subunit 5			Approved symbol	GTF2H5	general transcription factor IIH subunit 5	HGNC:21157	6q25.3		GTF2H5
3014	H2AFX	H2A histone family, member X			Approved symbol	H2AFX	H2A histone family member X	HGNC:4739	11q23.3					H2AFX
113510	HELQ	helicase, POLQ-like			Approved symbol	HELQ	helicase, POLQ-like	HGNC:18536	4q21.23				HELQ	HELQ
3280	HES1	hes family bHLH transcription factor 1			Approved symbol	HES1	hes family bHLH transcription factor 1	HGNC:5192	3q29				HES1
164045	HFM1	HFM1, ATP dependent DNA helicase homolog	primarily germline expressed; defects lead to premature ovarian failure		Approved symbol	HFM1	HFM1, ATP dependent DNA helicase homolog	HGNC:20193	1p22.2					HFM1
6596	HLTF	helicase-like transcription factor	SMARCA3		Approved symbol	HLTF	helicase like transcription factor	HGNC:11099	3q24								HLTF
3148	HMGB2	high mobility group box 2			Approved symbol	HMGB2	high mobility group box 2	HGNC:5000	4q34.1	HMGB2
3364	HUS1	HUS1 checkpoint clamp component			Approved symbol	HUS1	HUS1 checkpoint clamp component	HGNC:5309	7p12.3										HUS1
54617	INO80	catalytic ATPase subunit INO80 chromatin remodeling complex			Approved symbol	INO80	INO80 complex subunit	HGNC:26956	15q15.1					INO80
10524	KAT5	K(lysine) acetyltransferase 5			Approved symbol	KAT5	lysine acetyltransferase 5	HGNC:5275	11q13.1					KAT5
10459	MAD2L2	MAD2 mitotic arrest deficient-like 2 (yeast)	REV7, FANCV		Approved symbol	MAD2L2	mitotic arrest deficient 2 like 2	HGNC:6764	1p36.22				MAD2L2				MAD2L2
8930	MBD4	methyl-CpG binding domain 4, DNA glycosylase			Approved symbol	MBD4	methyl-CpG binding domain 4, DNA glycosylase	HGNC:6919	3q21.3	MBD4
9656	MDC1	mediator of DNA-damage checkpoint 1			Approved symbol	MDC1	mediator of DNA damage checkpoint 1	HGNC:21163	6p21.33										MDC1									MDC1
4255	MGMT	O-6-methylguanine-DNA methyltransferase			Approved symbol	MGMT	O-6-methylguanine-DNA methyltransferase	HGNC:7059	10q26.3							MGMT										MGMT
64210	MMS19	MMS19 homolog, cytosolic iron-sulfur assembly component			Approved symbol	MMS19	MMS19 homolog, cytosolic iron-sulfur assembly component	HGNC:13824	10q24.1		MMS19
4331	MNAT1	MNAT CDK-activating kinase assembly factor 1			Approved symbol	MNAT1	MNAT1, CDK activating kinase assembly factor	HGNC:7181	14q23.1		MNAT1
4350	MPG	N-methylpurine-DNA glycosylase			Approved symbol	MPG	N-methylpurine DNA glycosylase	HGNC:7211	16p13.3	MPG
136647	MPLKIP	M-phase specific PLK1 interacting protein	ABHS; TTD4; ORF20; C7orf11		Approved symbol	MPLKIP	M-phase specific PLK1 interacting protein	HGNC:16002	7p14.1										MPLKIP
64976	MRPL40	mitochondrial ribosomal protein L40			Approved symbol	MRPL40	mitochondrial ribosomal protein L40	HGNC:14491	22q11.21										MRPL40
80198	MUS81	MUS81 structure-specific endonuclease subunit			Approved symbol	MUS81	MUS81 structure-specific endonuclease subunit	HGNC:29814	11q13					MUS81										MUS81
4595	MUTYH	mutY DNA glycosylase			Approved symbol	MUTYH	mutY DNA glycosylase	HGNC:7527	1p34.1	MUTYH
79035	NABP2	nucleic acid binding protein	OBFC2B, SOSS-B1, SSB1, hSSB1		Approved symbol	NABP2	nucleic acid binding protein 2	HGNC:28412	12q13.3										NABP2
79661	NEIL1	nei like DNA glycosylase 1			Approved symbol	NEIL1	nei like DNA glycosylase 1	HGNC:18448	15q24.2	NEIL1
252969	NEIL2	nei like DNA glycosylase 2			Approved symbol	NEIL2	nei like DNA glycosylase 2	HGNC:18956	8p23.1	NEIL2
55247	NEIL3	nei like DNA glycosylase 3			Approved symbol	NEIL3	nei like DNA glycosylase 3	HGNC:24573	4q34.3	NEIL3
84901	NFATC2IP	nuclear factor of activated T-cell 2 interacting protein			Approved symbol	NFATC2IP	nuclear factor of activated T-cells 2 interacting protein	HGNC:25906	16p11.2					NFATC2IP
197370	NSMCE1	NSE1 homolog, SMC5-SMC6 complex component			Approved symbol	NSMCE1	NSE1 homolog, SMC5-SMC6 complex component	HGNC:29897	16p12.1					NSMCE1
286053	NSMCE2	NSE2/MMS21 homolog, SMC5-SMC6 complex SUMO ligase			Approved symbol	NSMCE2	NSE2/MMS21 homolog, SMC5-SMC6 complex SUMO ligase	HGNC:26513	8q24.13					NSMCE2
56160	NSMCE3	NSE3 homolog, SMC5-SMC6 complex component	HCA4, MAGEG1, MAGEL3, NDNL2, NSE3		Approved symbol	NSMCE3	NSE3 homolog, SMC5-SMC6 complex component	HGNC:7677	15q13.1					NSMCE3
54780	NSMCE4A	NSE4 homolog A, SMC5-SMC6 complex component			Approved symbol	NSMCE4A	NSE4 homolog A, SMC5-SMC6 complex component	HGNC:25935	10q26.13					NSMCE4A
4913	NTHL1	nth-like DNA glycosylase 1			Approved symbol	NTHL1	nth like DNA glycosylase 1	HGNC:8028	16p13.3	NTHL1
4521	NUDT1	nudix (nucleoside diphosphate linked moiety X)-type motif 1	MTH1		Approved symbol	NUDT1	nudix hydrolase 1	HGNC:8048	7p22.3									NUDT1
55270	NUDT15	nudix hydrolase 15	MTH2		Approved symbol	NUDT15	nudix hydrolase 15	HGNC:23063	13q14.2									NUDT15
79873	NUDT18	nudix hydrolase 18	MTH3		Approved symbol	NUDT18	nudix hydrolase 18	HGNC:26194	8p21.3									NUDT18
6240	RRM1	ribonucleotide reductase catalytic subunit M1			Approved symbol	RRM1	ribonucleotide reductase catalytic subunit M1	HGNC:10451	11p15.4									RRM1
6241	RRM2	ribonucleotide reductase regulatory subunit M2			Approved symbol	RRM2	ribonucleotide reductase regulatory subunit M2	HGNC:10452	2p25.1									RRM2
4968	OGG1	8-oxoguanine DNA glycosylase			Approved symbol	OGG1	8-oxoguanine DNA glycosylase	HGNC:8125	3p25.3	OGG1
79728	PALB2	partner and localizer of BRCA2	FANCN		Approved symbol	PALB2	partner and localizer of BRCA2	HGNC:26144	16p12.2				PALB2	PALB2										PALB2
10038	PARP2	poly (ADP-ribose) polymerase 2			Approved symbol	PARP2	poly(ADP-ribose) polymerase 2	HGNC:272	14q11.2	PARP2				PARP2
143	PARP4	poly (ADP-ribose) polymerase family member 4			Approved symbol	PARP4	poly(ADP-ribose) polymerase family member 4	HGNC:271	13q12.12	PARP4
22976	PAXIP1	PAX interacting protein 1	PTIP	fork stabilization	Approved symbol	PAXIP1	PAX interacting protein 1	HGNC:8624	7q36.2					PAXIP1
5187	PER1	period circadian clock 1			Approved symbol	PER1	period circadian clock 1	HGNC:8845	17p13.1										PER1
5422	POLA1	polymerase (DNA) alpha 1, catalytic subunit			Approved symbol	POLA1	DNA polymerase alpha 1, catalytic subunit	HGNC:9173	Xp22.11-p21.3										POLA1
5426	POLE	polymerase (DNA directed), epsilon, catalytic subunit		replication	Approved symbol	POLE	DNA polymerase epsilon, catalytic subunit	HGNC:9177	12q24.33	POLE	POLE										POLE
5427	POLE2	polymerase (DNA directed), epsilon 2, accessory subunit		replication	Approved symbol	POLE2	DNA polymerase epsilon 2, accessory subunit	HGNC:9178	14q21.3	POLE2	POLE2
54107	POLE3	polymerase (DNA directed), epsilon 3, accessory subunit		replication	Approved symbol	POLE3	DNA polymerase epsilon 3, accessory subunit	HGNC:13546	9q32	POLE3	POLE3										POLE3
56655	POLE4	polymerase (DNA-directed), epsilon 4, accessory subunit		replication	Approved symbol	POLE4	DNA polymerase epsilon 4, accessory subunit	HGNC:18755	2p12	POLE4	POLE4
5428	POLG	polymerase (DNA) gamma, catalytic subunit		BER in mitochondria DNA	Approved symbol	POLG	DNA polymerase gamma, catalytic subunit	HGNC:9179	15q26.1										POLG
5429	POLH	polymerase (DNA directed), eta			Approved symbol	POLH	DNA polymerase eta	HGNC:9181	6p21.1					POLH			POLH
11201	POLI	polymerase (DNA) iota			Approved symbol	POLI	DNA polymerase iota	HGNC:9182	18q21.2								POLI
51426	POLK	polymerase (DNA directed) kappa			Approved symbol	POLK	DNA polymerase kappa	HGNC:9183	5q13.3	POLK							POLK
353497	POLN	polymerase (DNA) nu			Approved symbol	POLN	DNA polymerase nu	HGNC:18870	4p16.3								POLN										POLN
10721	POLQ	polymerase (DNA) theta			Approved symbol	POLQ	DNA polymerase theta	HGNC:9186	3q13.33					POLQ			POLQ										POLQ
5531	PPP4C	protein phosphatase 4, catalytic subunit			Approved symbol	PPP4C	protein phosphatase 4 catalytic subunit	HGNC:9319	16p11.2					PPP4C
9989	PPP4R1	protein phosphatase 4, regulatory subunit 1			Approved symbol	PPP4R1	protein phosphatase 4 regulatory subunit 1	HGNC:9320	18p11.22					PPP4R1
151987	PPP4R2	protein phosphatase 4, regulatory subunit 2			Approved symbol	PPP4R2	protein phosphatase 4 regulatory subunit 2	HGNC:18296	3p13					PPP4R2
57718	PPP4R4	protein phosphatase 4, regulatory subunit 4			Approved symbol	PPP4R4	protein phosphatase 4 regulatory subunit 4	HGNC:23788	14q32.2					PPP4R4
27339	PRPF19	pre-mRNA processing factor 19			Approved symbol	PRPF19	pre-mRNA processing factor 19	HGNC:17896	11q12.2										PRPF19
5810	RAD1	RAD1 checkpoint DNA exonuclease			Approved symbol	RAD1	RAD1 checkpoint DNA exonuclease	HGNC:9806	5p13.2										RAD1
5884	RAD17	RAD17 checkpoint clamp loader component			Approved symbol	RAD17	RAD17 checkpoint clamp loader component	HGNC:9807	5q13.2										RAD17
56852	RAD18	RAD18 E3 ubiquitin protein ligase			Approved symbol	RAD18	RAD18, E3 ubiquitin protein ligase	HGNC:18278	3p25.3								RAD18
5886	RAD23A	RAD23 homolog A, nucleotide excision repair protein			Approved symbol	RAD23A	RAD23 homolog A, nucleotide excision repair protein	HGNC:9812	19p13.13		RAD23A
5887	RAD23B	RAD23 homolog B, nucleotide excision repair protein			Approved symbol	RAD23B	RAD23 homolog B, nucleotide excision repair protein	HGNC:9813	9q31.2		RAD23B
5888	RAD51	RAD51 recombinase	FANCR		Approved symbol	RAD51	RAD51 recombinase	HGNC:9817	15q15.1				RAD51	RAD51										RAD51
5890	RAD51B	RAD51 paralog B	RAD51L1		Approved symbol	RAD51B	RAD51 paralog B	HGNC:9822	14q24.1					RAD51B
5889	RAD51C	RAD51 paralog C	FANCO		Approved symbol	RAD51C	RAD51 paralog C	HGNC:9820	17q22				RAD51C	RAD51C
5892	RAD51D	RAD51 paralog D	RAD51L3		Approved symbol	RAD51D	RAD51 paralog D	HGNC:9823	17q12					RAD51D
5893	RAD52	RAD52 homolog, DNA repair protein			Approved symbol	RAD52	RAD52 homolog, DNA repair protein	HGNC:9824	12p13.33					RAD52										RAD52
25788	RAD54B	RAD54 homolog B (S. cerevisiae)			Approved symbol	RAD54B	RAD54 homolog B (S. cerevisiae)	HGNC:17228	8q22.1					RAD54B
8438	RAD54L	RAD54-like (S. cerevisiae)			Approved symbol	RAD54L	RAD54 like (S. cerevisiae)	HGNC:9826	1p34.1					RAD54L
5883	RAD9A	RAD9 checkpoint clamp component A			Approved symbol	RAD9A	RAD9 checkpoint clamp component A	HGNC:9827	11q13.2										RAD9A
5932	RBBP8	retinoblastoma binding protein 8	CTIP		Approved symbol	RBBP8	RB binding protein 8, endonuclease	HGNC:9891	18q11.2					RBBP8										RBBP8
9978	RBX1	ring-box 1			Approved symbol	RBX1	ring-box 1	HGNC:9928	22q13.2		RBX1
201299	RDM1	RAD52 motif containing 1	RAD52B		Approved symbol	RDM1	RAD52 motif containing 1	HGNC:19950	17q12					RDM1
5965	RECQL	RecQ helicase-like			Approved symbol	RECQL	RecQ like helicase	HGNC:9948	12p12.1					RECQL
9401	RECQL4	RecQ protein-like 4			Approved symbol	RECQL4	RecQ like helicase 4	HGNC:9949	8q24.3					RECQL4
9400	RECQL5	RecQ protein-like 5			Approved symbol	RECQL5	RecQ like helicase 5	HGNC:9950	17q25					RECQL5
51455	REV1	REV1, DNA directed polymerase	REV1L		Approved symbol	REV1	REV1, DNA directed polymerase	HGNC:14060	2q11.2								REV1										REV1
5980	REV3L	REV3 like, DNA directed polymerase zeta catalytic subunit			Approved symbol	REV3L	REV3 like, DNA directed polymerase zeta catalytic subunit	HGNC:9968	6q21								REV3L										REV3L
55183	RIF1	replication timing regulatory factor 1			Approved symbol	RIF1	replication timing regulatory factor 1	HGNC:23207	2q23.3						RIF1				RIF1
80010	RMI1	BLAP75; FAAP75; C9orf76			Approved symbol	RMI1	RecQ mediated genome instability 1	HGNC:25764	9q21.32				RMI1	RMI1
116028	RMI2	RecQ mediated genome instability 2			Approved symbol	RMI2	RecQ mediated genome instability 2	HGNC:28349	16p13.13				RMI2	RMI2
8731	RNMT	RNA guanine-7 methyltransferase			Approved symbol	RNMT	RNA guanine-7 methyltransferase	HGNC:10075	18p11.21										RNMT									RNMT
50484	RRM2B	ribonucleotide reductase regulatory TP53 inducible subunit M2B			Approved symbol	RRM2B	ribonucleotide reductase regulatory TP53 inducible subunit M2B	HGNC:17296	8q22.3										RRM2B
51750	RTEL1	regulator of telomere elongation helicase 1			Approved symbol	RTEL1	regulator of telomere elongation helicase 1	HGNC:15888	20q13.33					RTEL1
6419	SETMAR	SET domain and mariner transposase fusion gene			Approved symbol	SETMAR	SET domain and mariner transposase fusion gene	HGNC:10762	3p26.1										SETMAR
7979	SHFM1	split hand/foot malformation (ectrodactyly) type 1	DSS1, ECD, SEM1, SHFD1, SHSF1, Shfdg1		Previous symbol	SEM1	SEM1, 26S proteasome complex subunit	HGNC:10845	7q21.3					SHFM1										SHFM1
257218	SHPRH	SNF2 histone linker PHD RING helicase	bA545I5.2		Approved symbol	SHPRH	SNF2 histone linker PHD RING helicase	HGNC:19336	6q24.3								SHPRH										SHPRH
548593	SLX1A	SLX1 homolog A, structure-specific endonuclease subunit	GIYD1		Approved symbol	SLX1A	SLX1 homolog A, structure-specific endonuclease subunit	HGNC:20922	16p11.2				SLX1A	SLX1A										SLX1A
79008	SLX1B	GIYD2			Approved symbol	SLX1B	SLX1 homolog B, structure-specific endonuclease subunit	HGNC:28748	16p11.2					SLX1B
84464	SLX4	FANCP; BTBD12			Approved symbol	SLX4	SLX4 structure-specific endonuclease subunit	HGNC:23845	16p13.3				SLX4	SLX4					SLX4
56916	SMARCAD1	SWI/SNF-related, regulator of chromatin, containing DEAD/H box 1	HEL1		Approved symbol	SMARCAD1	SWI/SNF-related, matrix-associated actin-dependent regulator of chromatin, subfamily a, containing DEAD/H box 1	HGNC:18398	4q22.3					SMARCAD1
23137	SMC5	structural maintenance of chromosomes 5			Approved symbol	SMC5	structural maintenance of chromosomes 5	HGNC:20465	9q21.12					SMC5
79677	SMC6	structural maintenance of chromosomes 6			Approved symbol	SMC6	structural maintenance of chromosomes 6	HGNC:20466	2p24.2					SMC6
23583	SMUG1	single-strand-selective monofunctional uracil-DNA glycosylase 1			Approved symbol	SMUG1	single-strand-selective monofunctional uracil-DNA glycosylase 1	HGNC:17148	12q13.13	SMUG1
23626	SPO11	SPO11, initiator of meiotic double stranded breaks			Approved symbol	SPO11	SPO11, initiator of meiotic double stranded breaks	HGNC:11250	20q13.31					SPO11
201254	STRA13	stimulated by retinoic acid 13	CENP-X, CENPX, D9, FAAP10, MHF2		Previous symbol	CENPX	centromere protein X	HGNC:11422	17q25.3				STRA13
126074	SWSAP1	SWIM-type zinc finger 7 associated protein 1			Approved symbol	SWSAP1	SWIM-type zinc finger 7 associated protein 1	HGNC:26638	19p13.2					SWSAP1
6917	TCEA1	transcription elongation factor A1			Approved symbol	TCEA1	transcription elongation factor A1	HGNC:11612	8q11.23		TCEA1
6921	TCEB1	transcription elongation factor B subunit 1			Previous symbol	ELOC	elongin C	HGNC:11617	8q21.11		TCEB1
6923	TCEB2	transcription elongation factor B subunit 2			Previous symbol	ELOB	elongin B	HGNC:11619	16p13.3		TCEB2
6924	TCEB3	transcription elongation factor B subunit 3			Previous symbol	ELOA	elongin A	HGNC:11620	1p36.11
6996	TDG	thymine-DNA glycosylase			Approved symbol	TDG	thymine DNA glycosylase	HGNC:11700	12q23.3	TDG										TDG
55775	TDP1	tyrosyl-DNA phosphodiesterase 1			Approved symbol	TDP1	tyrosyl-DNA phosphodiesterase 1	HGNC:18884	14q32.11	TDP1										TDP1
9894	TELO2	telomere maintenance 2			Approved symbol	TELO2	telomere maintenance 2	HGNC:29099	16p13.3				TELO2
7156	TOP3A	topoisomerase (DNA) III alpha			Approved symbol	TOP3A	topoisomerase (DNA) III alpha	HGNC:11992	17p11.2				TOP3A	TOP3A										TOP3A
8940	TOP3B	topoisomerase (DNA) III beta			Approved symbol	TOP3B	topoisomerase (DNA) III beta	HGNC:11993	22q11.22				TOP3B	TOP3B
11073	TOPBP1	topoisomerase (DNA) II binding protein 1			Approved symbol	TOPBP1	topoisomerase (DNA) II binding protein 1	HGNC:17008	3q22.1										TOPBP1									TOPBP1
7157	TP53	tumor protein p53			Approved symbol	TP53	tumor protein p53	HGNC:11998	17p13.1										TP53
11277	TREX1	three prime repair exonuclease 1	DNAse III, CRV; AGS1; DRN3; HERNS		Approved symbol	TREX1	three prime repair exonuclease 1	HGNC:12269	3p21.31										TREX1									TREX1
11219	TREX2	three prime repair exonuclease 2			Approved symbol	TREX2	three prime repair exonuclease 2	HGNC:12270	Xq28										TREX2
7298	TYMS	thymidylate synthetase			Approved symbol	TYMS	thymidylate synthetase	HGNC:12441	18p11.32										TYMS
7320	UBE2B	ubiquitin-conjugating enzyme E2B	RAD6B		Approved symbol	UBE2B	ubiquitin conjugating enzyme E2 B	HGNC:12473	5q31.1								UBE2B
7334	UBE2N	ubiquitin-conjugating enzyme E2N			Approved symbol	UBE2N	ubiquitin conjugating enzyme E2 N	HGNC:12492	12q22								UBE2N
29089	UBE2T	ubiquitin-conjugating enzyme E2T	FANCT		Approved symbol	UBE2T	ubiquitin conjugating enzyme E2 T	HGNC:25009	1q32.1				UBE2T										UBE2T
7336	UBE2V2	ubiquitin-conjugating enzyme E2 variant 2	MMS2		Approved symbol	UBE2V2	ubiquitin conjugating enzyme E2 V2	HGNC:12495	8q11.21								UBE2V2
51720	UIMC1	ubiquitin interaction motif containing 1	RAP80		Approved symbol	UIMC1	ubiquitin interaction motif containing 1	HGNC:30298	5q35.2					UIMC1
7374	UNG	uracil-DNA glycosylase			Approved symbol	UNG	uracil DNA glycosylase	HGNC:12572	12q24.11	UNG										UNG
7398	USP1	ubiquitin specific peptidase 1			Approved symbol	USP1	ubiquitin specific peptidase 1	HGNC:12607	1p31.3				USP1				USP1
57654	UVSSA	UV stimulated scaffold protein A			Approved symbol	UVSSA	UV stimulated scaffold protein A	HGNC:29304	4p16.3		UVSSA
57599	WDR48	WD repeat domain 48	UAF1		Approved symbol	WDR48	WD repeat domain 48	HGNC:30914	3p22.2				WDR48				WDR48
7486	WRN	Werner syndrome, RecQ helicase-like			Approved symbol	WRN	Werner syndrome RecQ like helicase	HGNC:12791	8p12	WRN				WRN
56949	XAB2	XPA binding protein 2			Approved symbol	XAB2	XPA binding protein 2	HGNC:14089	19p13.3		XAB2
7507	XPA	xeroderma pigmentosum, complementation group A			Approved symbol	XPA	XPA, DNA damage recognition and repair factor	HGNC:12814	9q22.33		XPA										XPA
7508	XPC	xeroderma pigmentosum, complementation group C			Approved symbol	XPC	XPC complex subunit, DNA damage recognition and repair factor	HGNC:12816	3p25.1		XPC										XPC
125150	ZSWIM7	zinc finger SWIM-type containing 7	SWS1		Approved symbol	ZSWIM7	zinc finger SWIM-type containing 7	HGNC:26993	17p12					ZSWIM7
5728	PTEN	phosphatase and tensin homolog			Approved symbol	PTEN	phosphatase and tensin homolog	HGNC:9588	10q23.31										PTEN
51567	TDP2	tyrosyl-DNA phosphodiesterase 2	TTRAP		Approved symbol	TDP2	tyrosyl-DNA phosphodiesterase 2	HGNC:17768	6p22.3										TDP2
284131	ENDOV	endonuclease V			Approved symbol	ENDOV	endonuclease V	HGNC:26640	17q25.3										ENDOV
83932	SPRTN	SprT-like N-terminal domain			Approved symbol	SPRTN	SprT-like N-terminal domain	HGNC:25356	1q42.2										SPRTN
6047	RNF4	ring finger protein 4			Approved symbol	RNF4	ring finger protein 4	HGNC:10067	4p16.3										RNF4
6597	SMARCA4	SWI/SNF related, matrix associated, actin dependent regulator of chromatin, subfamily a, member 4	BRG1		Approved symbol	SMARCA4	SWI/SNF related, matrix associated, actin dependent regulator of chromatin, subfamily a, member 4	HGNC:11100	19p13.2										SMARCA4
3417	IDH1	isocitrate dehydrogenase (NADP(+)) 1, cytosolic			Approved symbol	IDH1	isocitrate dehydrogenase (NADP(+)) 1, cytosolic	HGNC:5382	2q34										IDH1
6659	SOX4	SRY-box 4			Approved symbol	SOX4	SRY-box 4	HGNC:11200	6p22.3										SOX4
7465	WEE1	WEE1 G2 checkpoint kinase			Approved symbol	WEE1	WEE1 G2 checkpoint kinase	HGNC:12761	11p15.4										WEE1
144715	RAD9B	RAD9 checkpoint clamp component B			Approved symbol	RAD9B	RAD9 checkpoint clamp component B	HGNC:21700	12q24.11										RAD9B
64782	AEN	apoptosis enhancing nuclease			Approved symbol	AEN	apoptosis enhancing nuclease	HGNC:25722	15q26.1										AEN
1263	PLK3	polo like kinase 3			Approved symbol	PLK3	polo like kinase 3	HGNC:2154	1p34.1										PLK3
64789	EXO5	exonuclease 5			Approved symbol	EXO5	exonuclease 5	HGNC:26115	1p34.2										EXO5
998	CDC5L	cell division cycle 5 like			Approved symbol	CDC5L	cell division cycle 5 like	HGNC:1743	6p21.1										CDC5L
10286	BCAS2	BCAS2, pre-mRNA processing factor			Approved symbol	BCAS2	BCAS2, pre-mRNA processing factor	HGNC:975	1p13.2										BCAS2
5356	PLRG1	pleiotropic regulator 1			Approved symbol	PLRG1	pleiotropic regulator 1	HGNC:9089	4q31.3										PLRG1
7529	YWHAB	tyrosine 3-monooxygenase/tryptophan 5-monooxygenase activation protein beta			Approved symbol	YWHAB	tyrosine 3-monooxygenase/tryptophan 5-monooxygenase activation protein beta	HGNC:12849	20q13.12										YWHAB
7532	YWHAG	tyrosine 3-monooxygenase/tryptophan 5-monooxygenase activation protein gamma			Approved symbol	YWHAG	tyrosine 3-monooxygenase/tryptophan 5-monooxygenase activation protein gamma	HGNC:12852	7q11.23										YWHAG
7531	YWHAE	tyrosine 3-monooxygenase/tryptophan 5-monooxygenase activation protein epsilon			Approved symbol	YWHAE	tyrosine 3-monooxygenase/tryptophan 5-monooxygenase activation protein epsilon	HGNC:12851	17p13.3										YWHAE
993	CDC25A	cell division cycle 25A			Approved symbol	CDC25A	cell division cycle 25A	HGNC:1725	3p21.31										CDC25A
994	CDC25B	cell division cycle 25B			Approved symbol	CDC25B	cell division cycle 25B	HGNC:1726	20p13										CDC25B
995	CDC25C	cell division cycle 25C			Approved symbol	CDC25C	cell division cycle 25C	HGNC:1727	5q31.2										CDC25C
29086	BABAM1	BRISC and BRCA1 A complex member 1; aliases NBA1; HSPC142; MERIT40; C19orf62			Approved symbol	BABAM1	BRISC and BRCA1 A complex member 1	HGNC:25008	19p13.11										BABAM1
79184	BRCC3	BRCA1/BRCA2-containing complex subunit 3			Approved symbol	BRCC3	BRCA1/BRCA2-containing complex subunit 3	HGNC:24185	Xq28										BRCC3
7272	TTK	TTK protein kinase			Approved symbol	TTK	TTK protein kinase	HGNC:12401	6q14.1										TTK
6599	SMARCC1	SWI3; SWI/SNF related, matrix associated, actin dependent regulator of chromatin subfamily c member 1			Approved symbol	SMARCC1	SWI/SNF related, matrix associated, actin dependent regulator of chromatin subfamily c member 1	HGNC:11104	3p21.31										SMARCC1
375757	SWI5	SWI5 homologous recombination repair protein			Approved symbol	SWI5	SWI5 homologous recombination repair protein	HGNC:31412	9q34.11										SWI5
10933	MORF4L1	mortality factor 4 like 1			Approved symbol	MORF4L1	mortality factor 4 like 1	HGNC:16989	15q25.1										MORF4L1
254225	RNF169	ring finger protein 169			Approved symbol	RNF169	ring finger protein 169	HGNC:26961	11q13.4										RNF169
8924	HERC2	HECT and RLD domain containing E3 ubiquitin protein ligase 2			Approved symbol	HERC2	HECT and RLD domain containing E3 ubiquitin protein ligase 2	HGNC:4868	15q13.1										HERC2
